# Supplementary material for: Micropropagation and Acclimatization of Globba bicolor Gagnep. with Phytochemical Profiling and Antioxidant Evaluation
Source: Biology (Basel). 2026 May 8;15(10):743. doi: 10.3390/biology15100743 (PMC13203872; doi:10.3390/biology15100743)
Supplement: Supplementary file 1 [file biology-15-00743-s001.zip]

Archive with 1 entries (1 files):
- biology-4268162-supplementary.pdf
